# Supplementary material for: Season of Conception in Rural Gambia Affects DNA Methylation at Putative Human Metastable Epialleles
Source: PLoS Genet. 2010 Dec 23;6(12):e1001252. doi: 10.1371/journal.pgen.1001252 (PMC3009670; doi:10.1371/journal.pgen.1001252)
Supplement: Table S1 — Numbers of SmaI/XmaI intervals that showed tissue-specific, non tissue-specific, or no interindividual variation in MSAM signal. (0.02 MB XLS) [file pgen.1001252.s014.xls]

## Sheet: Supplementary Table 1
Hybridization	PBL Specific	HF Specific	PBL and HF2	Total Interindiv. Variation	No Interindiv. Variation3
A	59	249	47	355	8632
B	256	272	42	570	7344
C	52	241	53	346	9492
D	89	263	48	400	8421
1. Hits not filtered for SmaI/XmaI SNPs or CNVs.
2. Interindividual differences in same direction in both tissues, otherwise counted as tissue specific.
3. Intervals with detectable signal (average signal ≥ 500), and ratio between 0.83 and 1.2 in both tissues.
