# Supplementary material for: Season of Conception in Rural Gambia Affects DNA Methylation at Putative Human Metastable Epialleles
Source: PLoS Genet. 2010 Dec 23;6(12):e1001252. doi: 10.1371/journal.pgen.1001252 (PMC3009670; doi:10.1371/journal.pgen.1001252)
Supplement: Table S2 — S2A: Candidate MEs, unfiltered. S2B: Candidate MEs, filtered for SmaI/XmaI SNPs. S2C: Candidate MEs, filtered for SmaI/XmaI SNPs and genomic variants. (0.05 MB XLS) [file pgen.1001252.s015.xls]

## Sheet: Supplementary Table 2A
Gene	SmaI/XmaI Interval		Gene	SmaI/XmaI Interval
NPPB	chr1:11841005-11841450		ETFA	chr15:74391033-74391425
PMF1	chr1:154453118-154453268		ENST00000314015:230	chr16:1055559-1056209
GPR25	chr1:199108267-199108818		CRAMP1L	chr16:1645710-1646129
SKI	chr1:2227657-2227958		HS3ST4	chr16:25610400-25610667
ITPKB	chr1:224991703-224992071		PRSS21	chr16:2807215-2807564
OR2B11	chr1:245681226-245681745		SOLH	chr16:533321-534386
RCC1	chr1:28729094-28729726		LOC146325	chr16:551116-551300
SFPQ	chr1:35430749-35431083		CCDC102A	chr16:56120098-56120441
ESPN	chr1:6436989-6437513		CDH3	chr16:67237267-67237529
ENST00000377407:-16436	chr1:9181097-9181563		OKL38	chr16:82544587-82544792
AGRIN	chr1:967052-967414		GALNS	chr16:87435933-87436553
PAX8	chr2:113709421-113709904		SPG7	chr16:88131197-88131735
ARHGEF4	chr2:131389784-131390185		HSD17B1	chr17:37958797-37959283
FLJ46347	chr2:174913994-174915086		PNPO	chr17:43373651-43373949
IRS1	chr2:227370997-227371431		SPNS2	chr17:4386228-4386888
GPR35	chr2:241210951-241211679		AKAP1	chr17:52517352-52517873
BOLA3	chr2:74211276-74211478		AXIN2	chr17:60986830-60987120
LOC152485	chr4:146901730-146902061		KIAA1303	chr17:76554300-76554859
WHSC2	chr4:1980626-1980840		C17orf70	chr17:77118789-77119590
ZFYVE28	chr4:2336498-2336733		EMILIN2	chr18:2902755-2903252
FGF18	chr5:170778594-170778732		AK098581	chr18:75498950-75499133
PROP1	chr5:177344218-177344404		KCNG2	chr18:75760222-75760544
RASGEF1C	chr5:179567150-179567406		PARD6G	chr18:76018826-76019173
LOC389257	chr5:245280-245468		SBNO2	chr19:1109632-1109780
IRX2	chr5:2801482-2801779		TRMT1-BTBD14B	chr19:13088300-13089458
AKAP12	chr6:151688365-151688810		SPPL2B	chr19:2303223-2304300
DUSP22	chr6:237646-238261		NCLN	chr19:3149427-3150092
RING1	chr6:33283594-33283771		C19orf29	chr19:3574449-3574943
CLPS	chr6:35872611-35872977		MADCAM1	chr19:447401-447656
C6orf143	chr6:54819673-54819949		SPTBN4	chr19:45717739-45718762
EXOC2	chr6:638893-639647		LTBP4	chr19:45827285-45827486
IQCE	chr7:2611898-2612142		CCDC8	chr19:51608827-51609276
DKFZp564N2472	chr7:53071165-53071379		HCN2	chr19:542330-542479
C7orf26	chr7:6613988-6614173		LOC112703	chr19:55675491-55675740
BCL7B	chr7:72610088-72610787		SIGLEC8	chr19:56652661-56653826
CLDN4	chr7:72883037-72883112		hsa-mir-99b	chr19:56886894-56887851
ZNF696	chr8:144443114-144443358		RNF126	chr19:598981-599620
DFNB31	chr9:116306990-116307318		ZNF444	chr19:61363104-61363424
FREQ	chr9:131974733-131974981		ZNF561	chr19:9592809-9593241
GBGT1	chr9:135028484-135028594		NKX2-2	chr20:21439345-21440262
OLFM1	chr9:137137226-137137691		C21orf125	chr21:43693386-43694283
NOTCH1	chr9:138525569-138526317		COL18A1	chr21:45754343-45755064
FLJ20433	chr9:139431824-139432016		MN1	chr22:26524384-26524786
RFK	chr9:78198796-78199377		SOX10	chr22:36709286-36709598
FAM53B	chr10:126421596-126421988		BAIAP2L2	chr22:36835940-36836490
KNDC1	chr10:134862029-134862519		KCNJ4	chr22:37181012-37181257
IFITM3	chr11:320534-320986		SERHL2	chr22:41279194-41279585
B4GALNT4	chr11:366029-366568		PANX2	chr22:48959181-48959535
C1QTNF4	chr11:47567713-47567924		HTR2C	chrX:113724718-113725401
LRP5	chr11:67948520-67949345		SEPT6	chrX:118711708-118712147
B3GNT6	chr11:76429118-76429423		MAGEA10	chrX:151057187-151057723
CACNB3	chr12:47498382-47498633		TMLHE	chrX:154495532-154495858
FAM70B	chr13:113607849-113608640
SLITRK1	chr13:83351776-83352250
SIVA1	chr14:104289588-104289801

## Sheet: Supplementary Table 2B
Gene	SmaI/XmaI Interval		Gene	SmaI/XmaI Interval
GPR25	chr1:199108267-199108818		SPPL2B	chr19:2303223-2304300
SKI	chr1:2227657-2227958		C19orf29	chr19:3574449-3574943
ITPKB	chr1:224991703-224992071		MADCAM1	chr19:447401-447656
OR2B11	chr1:245681226-245681745		SPTBN4	chr19:45717739-45718762
RCC1	chr1:28729094-28729726		LTBP4	chr19:45827285-45827486
SFPQ	chr1:35430749-35431083		HCN2	chr19:542330-542479
ESPN	chr1:6436989-6437513		RNF126	chr19:598981-599620
ENST00000377407:-16436	chr1:9181097-9181563		ZNF561	chr19:9592809-9593241
AGRIN	chr1:967052-967414		NKX2-2	chr20:21439345-21440262
PAX8	chr2:113709421-113709904		C21orf125	chr21:43693386-43694283
FLJ46347	chr2:174913994-174915086		MN1	chr22:26524384-26524786
GPR35	chr2:241210951-241211679		SOX10	chr22:36709286-36709598
BOLA3	chr2:74211276-74211478		BAIAP2L2	chr22:36835940-36836490
LOC152485	chr4:146901730-146902061		KCNJ4	chr22:37181012-37181257
ZFYVE28	chr4:2336498-2336733		PANX2	chr22:48959181-48959535
RASGEF1C	chr5:179567150-179567406		HTR2C	chrX:113724718-113725401
LOC389257	chr5:245280-245468		SEPT6	chrX:118711708-118712147
IRX2	chr5:2801482-2801779		MAGEA10	chrX:151057187-151057723
AKAP12	chr6:151688365-151688810
DUSP22	chr6:237646-238261
RING1	chr6:33283594-33283771
CLPS	chr6:35872611-35872977
EXOC2	chr6:638893-639647
IQCE	chr7:2611898-2612142
C7orf26	chr7:6613988-6614173
BCL7B	chr7:72610088-72610787
FREQ	chr9:131974733-131974981
OLFM1	chr9:137137226-137137691
NOTCH1	chr9:138525569-138526317
FLJ20433	chr9:139431824-139432016
RFK	chr9:78198796-78199377
FAM53B	chr10:126421596-126421988
KNDC1	chr10:134862029-134862519
B4GALNT4	chr11:366029-366568
C1QTNF4	chr11:47567713-47567924
B3GNT6	chr11:76429118-76429423
CACNB3	chr12:47498382-47498633
SLITRK1	chr13:83351776-83352250
SIVA1	chr14:104289588-104289801
ETFA	chr15:74391033-74391425
CRAMP1L	chr16:1645710-1646129
PRSS21	chr16:2807215-2807564
CCDC102A	chr16:56120098-56120441
OKL38	chr16:82544587-82544792
GALNS	chr16:87435933-87436553
HSD17B1	chr17:37958797-37959283
PNPO	chr17:43373651-43373949
SPNS2	chr17:4386228-4386888
AKAP1	chr17:52517352-52517873
AXIN2	chr17:60986830-60987120
KIAA1303	chr17:76554300-76554859
AK098581	chr18:75498950-75499133
PARD6G	chr18:76018826-76019173
SBNO2	chr19:1109632-1109780
TRMT1-BTBD14B	chr19:13088300-13089458

## Sheet: Supplementary Table 2C
Gene	SmaI/XmaI Interval
B4GALNT4	chr11:366029-366568
ITPKB	chr1:224991703-224992071
RCC1	chr1:28729094-28729726
SFPQ	chr1:35430749-35431083
PAX8	chr2:113709421-113709904
FLJ46347	chr2:174913994-174915086
BOLA3	chr2:74211276-74211478
ZNF827	chr4:146901730-146902061
ZFYVE28	chr4:2336498-2336733
IRX2	chr5:2801482-2801779
AKAP12	chr6:151688365-151688810
RING1	chr6:33283594-33283771
C7orf26	chr7:6613988-6614173
BCL7B	chr7:72610088-72610787
FREQ	chr9:131974733-131974981
OLFM1	chr9:137137226-137137691
RFK	chr9:78198796-78199377
B3GNT6	chr11:76429118-76429423
CACNB3	chr12:47498382-47498633
SLITRK1	chr13:83351776-83352250
ETFA	chr15:74391033-74391425
CCDC102A	chr16:56120098-56120441
PNPO	chr17:43373651-43373949
SPNS2	chr17:4386228-4386888
AXIN2	chr17:60986830-60987120
KIAA1303	chr17:76554300-76554859
AK098581	chr18:75498950-75499133
PARD6G	chr18:76018826-76019173
TRMT1	chr19:13088300-13089458
SPTBN4	chr19:45717739-45718762
LTBP4	chr19:45827285-45827486
ZNF561	chr19:9592809-9593241
NKX2-2	chr20:21439345-21440262
MN1	chr22:26524384-26524786
SOX10	chr22:36709286-36709598
PANX2	chr22:48959181-48959535
SEPT6	chrX:118711708-118712147
MAGEA10	chrX:151057187-151057723
