# Supplementary material for: Season of Conception in Rural Gambia Affects DNA Methylation at Putative Human Metastable Epialleles
Source: PLoS Genet. 2010 Dec 23;6(12):e1001252. doi: 10.1371/journal.pgen.1001252 (PMC3009670; doi:10.1371/journal.pgen.1001252)
Supplement: Table S3 — Inter-tissue correlation of interindividual variation in DNA methylation at MEs and control genes. (0.02 MB XLS) [file pgen.1001252.s016.xls]

## Sheet: Supplementary Table 3
		Kidney vs. Liver			Brain vs. Liver			Brain vs. Kidney
		R	P		R	P		R	P
Metastable Epialleles	BOLA3	0.92	0.001		0.89	0.003		0.94	0.001
	FLJ20433	0.77	0.025		0.77	0.025		0.79	0.02
	PAX8	0.84	0.009		0.64	0.086		0.81	0.015
	SLITRK1	0.78	0.02		-0.16	0.696		-0.26	0.538
	ZFYE28	0.82	0.013		0.77	0.025		0.93	0.001
Control Genes	IGF2 DMR	0.06	0.88		0.02	0.96		-0.61	0.11
	GNASAS	-0.23	0.59		0.47	0.24		0.51	0.2
	IL10	0.39	0.34		0.11	0.79		0.38	0.34
* R = Pearson correlation coefficient. P = P value. N=8 individuals (Asian samples).
