# Supplementary material for: Season of Conception in Rural Gambia Affects DNA Methylation at Putative Human Metastable Epialleles
Source: PLoS Genet. 2010 Dec 23;6(12):e1001252. doi: 10.1371/journal.pgen.1001252 (PMC3009670; doi:10.1371/journal.pgen.1001252)
Supplement: Table S4 — Correlation matrix of average methylation in the Gambian individuals (N = 50) at the five studied MEs. Each box indicates the Pearson correlation coefficient (top) and the P value (bottom). The two significant correlations are highlighted. (0.02 MB XLS) [file pgen.1001252.s017.xls]

## Sheet: Supplementary Table 4
	BOLA3	FLJ20433	PAX8	SLITRK1	ZFYVE28
BOLA3	1	0.06	0.12	0.42	0.21
		0.7	0.42	0.002	0.15
FLJ20433		1	0.08	0.17	0.48
			0.57	0.24	0.0005
PAX8			1	0	0.17
				0.99	0.23
SLITRK1				1	0.21
					0.15
ZFYVE28					1
