# Supplementary material for: Season of Conception in Rural Gambia Affects DNA Methylation at Putative Human Metastable Epialleles
Source: PLoS Genet. 2010 Dec 23;6(12):e1001252. doi: 10.1371/journal.pgen.1001252 (PMC3009670; doi:10.1371/journal.pgen.1001252)
Supplement: Table S5 — Caucasian individuals represented in the original MSAM screen. (0.02 MB XLS) [file pgen.1001252.s018.xls]

## Sheet: Supplementary Table 5
ID	Hybridization	Sex	Age
CauA1	A	male	29
CauA2		male	37
CauB1	B	female	38
CauB2		female	34
CauC1	C	male	42
CauC2		male	38
CauD1	D	female	46
CauD2		female	46
