# Supplementary material for: Season of Conception in Rural Gambia Affects DNA Methylation at Putative Human Metastable Epialleles
Source: PLoS Genet. 2010 Dec 23;6(12):e1001252. doi: 10.1371/journal.pgen.1001252 (PMC3009670; doi:10.1371/journal.pgen.1001252)
Supplement: Table S6 — Asian individuals represented in the liver, kidney, brain comparisons. (0.02 MB XLS) [file pgen.1001252.s019.xls]

## Sheet: Supplementary Table 6
		Cause of Death
ID	Sex		Age
A1	male	MVA*	29
A2	male	MVA	29
A3	male	MVA	54
A4	male	MVA	25
A5	male	MVA	24
A6	male	MVA	18
A7	male	MVA	40
A8	male	MVA	23
*MVA: motor vehicle accident
