# Supplementary material for: Season of Conception in Rural Gambia Affects DNA Methylation at Putative Human Metastable Epialleles
Source: PLoS Genet. 2010 Dec 23;6(12):e1001252. doi: 10.1371/journal.pgen.1001252 (PMC3009670; doi:10.1371/journal.pgen.1001252)
Supplement: Table S7 — Malawian individuals represented in the MZ twin studies. (0.03 MB XLS) [file pgen.1001252.s020.xls]

## Sheet: Supplementary Table 7
Twin Pair	Twin	Sex	Date of Sample Collection	Age at Sample Collection (months)
018	A	Female	2008-08-20	7.95616
018	B	Female	2008-08-20	7.95616
027	A	Female	2008-08-25	8.25205
027	B	Female	2008-08-25	8.25205
057	B	Female	2008-09-02	20.5808
057	A	Female	2008-09-02	20.5808
060	A	Female	2008-09-02	21.7973
060	B	Female	2008-09-02	21.7973
107	A	Female	2008-09-23	16.3397
107	B	Female	2008-09-23	16.3397
146	A	Female	2008-11-14	17.8192
146	B	Female	2008-11-14	17.8192
147	B	Female	2008-11-14	23.5397
147	A	Female	2008-11-14	23.5397
187	B	Female	2008-12-15	6.08219
187	A	Female	2008-12-15	6.08219
188	A	Female	2008-12-15	0.690411
188	B	Female	2008-12-15	0.690411
193	A	Female	2008-12-16	5.45753
193	B	Female	2008-12-16	5.45753
208	A	Female	2008-12-30	0.394521
208	B	Female	2009-01-06	0.624658
236	A	Female	2009-01-26	1.54521
236	B	Female	2009-01-26	1.54521
273	A	Female	2009-03-09	8.38356
273	B	Female	2009-03-09	8.38356
005	A	Male	2008-08-18	9.00822
005	B	Male	2008-08-18	9.00822
026	A	Male	2008-08-25	14.3014
026	B	Male	2008-08-25	14.3014
080	A	Male	2008-09-12	14.2685
080	B	Male	2008-09-12	14.2685
121	A	Male	2008-10-14	5.19452
121	B	Male	2008-10-14	5.19452
165	A	Male	2008-12-02	5.32603
165	B	Male	2008-12-02	5.32603
186	A	Male	2008-12-12	24.2301
186	C	Male	2008-12-12	24.2301
228	A	Male	2009-01-23	2.03836
228	B	Male	2009-01-23	2.03836
235	B	Male	2009-01-23	7.98904
235	A	Male	2009-01-23	7.98904
257	A	Male	2009-02-20	2.33425
257	B	Male	2009-02-20	2.33425
279	A	Male	2009-03-13	8.41644
279	B	Male	2009-03-13	8.41644
