# Supplementary material for: Season of Conception in Rural Gambia Affects DNA Methylation at Putative Human Metastable Epialleles
Source: PLoS Genet. 2010 Dec 23;6(12):e1001252. doi: 10.1371/journal.pgen.1001252 (PMC3009670; doi:10.1371/journal.pgen.1001252)
Supplement: Table S8 — Gambian individuals represented in the season of conception comparisons. (0.03 MB XLS) [file pgen.1001252.s021.xls]

## Sheet: Supplementary Table 8
			Date of Birth	Date of Conception*	Date of Blood Collection	Age at Blood Collection (yr)
	ID	Sex
Conceived in Dry Season	G03	female	1992-01-02	1991-03-28	2003-05-15	11.3726
	G04	male	1992-01-03	1991-03-29	2003-01-01	11.0027
	G05	male	1992-01-05	1991-03-31	2002-10-30	10.8247
	G43	male	1992-01-06	1991-04-01	2003-03-04	11.1644
	G06	female	1992-01-10	1991-04-05	2002-12-23	10.9589
	G07	female	1992-01-24	1991-04-19	2003-05-09	11.2959
	G44	female	1992-01-24	1991-04-19	2002-11-05	10.789
	G65	male	1995-01-20	1994-04-15	2002-10-30	7.78082
	G66	male	1995-01-31	1994-04-26	2002-10-30	7.75068
	G28	female	1996-01-02	1995-03-28	2003-01-02	7.00548
	G47	female	1996-01-10	1995-04-05	2003-03-20	7.19452
	G48	male	1996-01-10	1995-04-05	2002-10-29	6.80548
	G29	female	1996-01-14	1995-04-09	2002-10-10	6.74247
	G30	male	1996-01-14	1995-04-09	2002-10-24	6.78082
	G31	male	1996-01-16	1995-04-11	2003-05-13	7.32603
	G32	male	1996-01-16	1995-04-11	2003-05-13	7.32603
	G49	male	1996-01-18	1995-04-13	2002-12-12	6.90411
	G50	female	1996-01-26	1995-04-21	2003-02-20	7.07397
	G69	female	1998-01-06	1997-04-01	2002-11-18	4.86849
	G70	male	1998-01-07	1997-04-02	2003-07-09	5.50411
	G71	male	1998-01-10	1997-04-05	2002-11-13	4.84384
	G72	male	1998-01-18	1997-04-13	2003-03-10	5.14247
	G73	male	1998-01-31	1997-04-26	2002-10-28	4.74247
	G55	male	1999-01-04	1998-03-30	2002-12-24	3.9726
	G56	female	1999-01-08	1998-04-03	2002-11-13	3.84932
	G57	male	1999-01-17	1998-04-12	2003-01-02	3.96164
	G58	female	1999-01-19	1998-04-14	2002-10-31	3.78356
	G59	female	1999-01-19	1998-04-14	2002-11-04	3.79452
	G79	female	1999-01-27	1998-04-22	2002-11-13	3.79726
	G80	male	1999-01-30	1998-04-25	2002-11-13	3.78904
Conceived in Rainy Season	G11	male	1992-05-03	1991-07-28	2003-05-27	11.0712
	G45	female	1992-05-09	1991-08-03	2002-12-10	10.5945
	G12	female	1992-05-14	1991-08-08	2003-05-19	11.0192
	G13	female	1992-05-24	1991-08-18	2003-01-14	10.6493
	G46	male	1992-06-13	1991-09-07	2003-07-01	11.0548
	G14	female	1992-06-20	1991-09-14	2002-12-19	10.5041
	G15	male	1992-06-27	1991-09-21	2003-05-23	10.9096
	G67	male	1995-05-06	1994-07-30	2002-10-25	7.47671
	G68	male	1995-05-10	1994-08-03	2002-11-04	7.49315
	G37	male	1996-05-10	1995-08-04	2003-04-02	6.89863
	G38	female	1996-05-22	1995-08-16	2003-02-28	6.77534
	G51	female	1996-06-02	1995-08-27	2003-02-20	6.72329
	G52	male	1996-06-02	1995-08-27	2003-03-12	6.77808
	G53	male	1996-06-04	1995-08-29	2003-07-17	7.12055
	G54	female	1996-06-13	1995-09-07	2002-12-23	6.53151
	G39	female	1996-06-26	1995-09-20	2002-10-31	6.35068
	G40	female	1996-06-26	1995-09-20	2003-01-03	6.52603
	G41	male	1996-06-26	1995-09-20	2003-01-03	6.52603
	G74	male	1998-05-25	1997-08-18	2002-10-28	4.43014
	G75	male	1998-05-30	1997-08-23	2002-10-29	4.41918
	G76	male	1998-06-10	1997-09-03	2002-11-13	4.43014
	G77	male	1998-06-17	1997-09-10	2002-11-05	4.38904
	G78	female	1998-06-25	1997-09-18	2003-01-08	4.54247
	G60	female	1999-05-02	1998-07-26	2002-11-13	3.53699
	G61	male	1999-05-03	1998-07-27	2002-11-05	3.51233
	G62	female	1999-05-09	1998-08-02	2003-01-07	3.66849
	G63	male	1999-05-23	1998-08-16	2002-10-24	3.42466
	G64	male	1999-06-04	1998-08-28	2002-10-28	3.40274
	G81	female	1999-06-29	1998-09-22	2002-12-23	3.48767
	G82	female	1999-06-30	1998-09-23	2003-06-16	3.96438
* Estimated as Date of Birth - 280 days.
