# Supplementary material for: Season of Conception in Rural Gambia Affects DNA Methylation at Putative Human Metastable Epialleles
Source: PLoS Genet. 2010 Dec 23;6(12):e1001252. doi: 10.1371/journal.pgen.1001252 (PMC3009670; doi:10.1371/journal.pgen.1001252)
Supplement: Table S9 — Primers for bisulfite-sequencing assays. (0.03 MB XLS) [file pgen.1001252.s022.xls]

## Sheet: Supplementary Table 9
	SmaI Site		Primer
Gene	Covered	Primer	Type	Sequence†
AK098581	5'	hAK098581-5pF1	Fwd	TTTTTTTTATTTGGAATTTATTAGGTTAAGTT
		hAK098581-5pR1	Rev	Btn-AAAAAAAAACAACCCCAACCCT
		hAK098581-5pS1	Seq	TTTTTTTATTTGGAATTTATTA
	3'	hAK098581-3pF1	Fwd	GTGGGGGAGGTTTTTTGGA
		hAK098581-3pR1	Rev	Btn-CTCAAACCCACCCCAATAAA
		hAK098581-3pS1	Seq	AGGGTTGGGGTTGTT
AXIN2	3'	hAXIN2-409F1	Fwd	Btn-TATAGAGTTGGAGGAGGTTTAGTTTG
		hAXIN2-409R1	Rev	AAAAACAACAACCTAATCCAAAAATAAC
		hAXIN2-409S1	Seq	AAATCTCTACCTCTC
BOLA3	3'	hBOLA3-3pF1	Fwd	GGTGTATTTAAGTATAGAGAAGGTGGAGAT
		hBOLA3-3pR1	Rev	Btn-AAAACAACTAAAACTCACAAACCACTACTA
		hBOLA3-3pS1	Seq	GTGGAGATGGAGGGA
FLJ20433	near 5'	hFLJ20433-F1	Fwd	Btn-AGGTTATTGAGTTGGGTTTTTT
		hFLJ20433-R1	Rev	CTCCTCAAATCCTCAAACTCTATCC
		hFLJ20433-S1	Seq	CCTCAAACTCTATCCTTTC
GNAS-AS	NA	hGNASAS-F1	Fwd	TGGGTAGGGGTTATGTTAATTAAGGTT
		hGNASAS-R1	Rev	Btn-AACCCTAAAAATCTTCTTACTCCTCACCTTAC
		hGNASAS-S1	Seq	GGGTGGGAGGTTTAATA
IGF2	NA	hIGF2DMR-F1	Fwd	GTTTTATTTTGGGATTTTTTAG
		hIGF2DMR-R1	Rev	Btn-CCAATCTCCCCCAAATTTAA
		hIGF2DMR-S1	Seq	GTATTAGGAGTTTAGGTA
IL10	NA	hIL10-F1	Fwd	Btn-ATTTTAGGTTGGGGGGATTTAAT
		hIL10-R1	Rev	CTCAAAAAAACCTCTTCATTCATT
		hIL10-S1	Seq	AAAAAACAACTATTCTATAC
ITPKB	5'	h ITPKB -5pF1	Fwd	TGGGATTTGAAGGGATTTTATAAAG
		h ITPKB -5pR1	Rev	Btn-CCTACAAAACCCAAAAAAAACC
		h ITPKB -5pS1	Seq	GTTTTTATAGGTGAGATGT
	3'	h ITPKB -3pF1	Fwd	Btn-GGATTTAGTATTATGGTTGTGTATTGTTATG
		h ITPKB -3pR1	Rev	AAACTCAACACTACCCTCCTC
		h ITPKB -3pS1	Seq	CTACCACTAAACCCC
LINE1	NA	LINE1-F	Fwd	TTTTGAGTTAGGTGTGGGATATA
		LINE1-R	Rev	Btn-AAAATCAAAAAATTCCCTTTC
		LINE1-SF1	Seq	GGGTGGGAGTGAT
MN1	5'	hMN1-5pF1	Fwd	GAGTTAGTTTAATTTGGTTTAGTTAGGTTATT
		hMN1-5pR1	Rev	Btn-ATCCTACCAAACAACAAATCTCC
		hMN1-5pS1	Seq	TTAATTTGGTTTAGTTAGGTTAT
	3'	hMN1-3pF1	Fwd	GGGGGTAGTTTGGGAGGTT
		hMN1-3pR1	Rev	Btn-ACCCCCCCCACCAAAACT
		hMN1-3pS1	Seq	GGGTAGTTTGGGAGGTT
PAX8	5'	hPAX8-5pF1	Fwd	Btn-GGGGTAGGTTTAGTTGTTTTTAGAGTT
		hPAX8-5pR1	Rev	CCTTCCCAATCTCTCCATTT
		hPAX8-5pS1	Seq	CAACAAAAAAATCTAACTT
	3'	hPAX8-3pF1	Fwd	GGGGTGGATGAGATTGAGGTTAGA
		hPAX8-3pR1	Rev	Btn-CCTTCAATACCTTTCCCCATACTACC
		hPAX8-3pS1	Seq	GGTTTGTTTTGAGGAT
RCC1	5'	hRCC1-5’F1	Fwd	TTTTGGTTTTTTTGTGGGTATAGG
		hRCC1-5’R1	Rev	Btn-ACCTTCCAACTAAATAAAATCTCTACACAT
		hRCC1-5’S1	Seq	ATAGGTGGTTTTTTGAAAT
	3'	hRCC1-3’F1	Fwd	GGGAGGAGAGAAAAGTTAGTATTAAATTG
		hRCC1-3’R1	Rev	Btn-CTCCCCCCAAAATATAACCAC
		hRCC1-3’S1	Seq	GAGTTTTTTTGATTAGAAAAT
SLITRK1	5'	5pSLITRK1F1*	Fwd	Btn-GGTGAAGGYGGAGGTGATAAA
		5pSLITRK1R1	Rev	CTCCAACTCCTACCTAAACACC
		5pSLITRK1S1	Seq	CCTAAACACCAACAAAAT
	3'	3pSLITRK1F1	Fwd	Btn-AGAATGAGGATTTTTAGTTTGGGTATG
		3pSLITRK1R1	Rev	AAAATACAACRCTATCCAACTCATC
		3pSLITRK1S1	Seq	CCAACTCATCCTCCC
SOX10	5'	hSOX10-5pF1	Fwd	Btn-GGAGGTGGAGTTGAGTTT
		hSOX10-5pR1	Rev	CCTACTACTCCTTCTTAACCTTACC
		hSOX10-5pS1	Seq	CTACTACTCCTTCTTAACCTTAC
	3'	hSOX10-3pF1	Fwd	TTGGGTAAGTTTTGGAGGTGA
		hSOX10-3pR1	Rev	Btn-CACACCTAATCTTCCAACCCTATC
		hSOX10-3pS1	Seq	GTAAGTTTTGGAGGTGAGTA
ZNF561	5'	5pZNF561pF1	Fwd	Btn-GGAGGATTGATAGTTTTTGGAGAAG
		5pZNF561pR1	Rev	CCCAAACTATAATAAATTCCACCTCCTT
		5pZNF561pS1	Seq	TAAATTCCACCTCCTTA
	3'	3pZNF561pF1	Fwd	GGGTTYGTATTYGGGGGGTGATTTAGAG
		3pZNF561pR1	Rev	Btn-CTCATCCCCRCCCTTCCAA
		3pZNF561pS1	Seq	GGGGTGATTTAGAGGA
hZNF696	5'	hZNF696-5pF809	Fwd	Btn-GTTAAGGTATTTGTTGGAGGTTTTTT
		hZNF696-5pR809	Rev	CCCCTTTCCAAATATACCCTACC
		hZNF696-5pS209	Seq	ACACTAAACCTCTAAAAAT
ZFYE28	5'	5pZFYEF1	Fwd	TTTAGTAGGGGYGGYGTAGTTTTAGTTATA
		5pZFYER1	Rev	Btn-AAACCTAACRCCTAAAAAATAACC
		5pZFYES1	Seq	GGYGTAGTTTTAGTTATAGAGT
	3'	3pZFYEF1	Fwd	GGTAGGGGTTAGGGTTTTTAT
		3pZFYER1	Rev	Btn-CCTACTATCCCRATTACTACCTATAACCT
		3pZFYES1	Seq	GGGTTAGGGTTTTTATATTT
† "Btn" indicates 5' biotinylation.
NA: not applicable (control region, not an MSAM hit)
